# Supplementary material for: A one-gate elevator mechanism for the human neutral amino acid transporter ASCT2
Source: Nat Commun. 2019 Jul 31;10:3427. doi: 10.1038/s41467-019-11363-x (PMC6668440; doi:10.1038/s41467-019-11363-x)
Supplement: Supplementary file 6 — Source Data [file 41467_2019_11363_MOESM6_ESM.xlsx]

## Sheet: Figure 1a
ASCT2-wt
gln - gln						average	SEM	Time (min)
0	0	0	0	0	0	0	0	0
119.67	126.416	143.778	128.928	162.318	114.447	132.593	7.20313	5
158.674	184.24	154.462	158.035	185.834	166.282	167.921	5.63996	10
190.139	216.741	236.537	174.347	204.045	190.957	202.128	9.02127	15
200.991	246.817	185.579	195.137	234.015	216.123	213.11	9.67827	20
213.993	250.705	231.335	198.045	258.283	244.872	232.872	9.45067	30
gln - gln TBOA						average	SEM	Time (min)
0	0	0	0			0	0	0
14.414	14.957	13.8746	22.9998			16.5613	2.15748	1
91.7435	103.13	137.214	128.23			115.079	10.6074	6
146.141	173.53	203.79	176.749			175.053	11.786	11
177.962	194.209	166.512	199.663			184.587	7.58531	16
251.396	194.94	188.936	215.996			212.817	14.1076	21
asp - asp						average	SEM	Time (min)
0	1.34132	0				0.447106	0.447106	0
3.32329	0	7.31015				3.54448	2.11315	5
9.57889	4.49126	8.87661				7.64892	1.59179	10
9.18792	6.58544	10.9652				8.91286	1.27179	15
15.5087	9.32866	12.8798				12.5724	1.79063	20
	14.5468	8.35445				11.4506	2.52802	30

## Sheet: Figure 1b
ASCT2-C467R
asp - asp					average	SEM	Time (min)
0	0	0	0	0	0	0	0
8.44839	18.8111	7.25634	16.971	11.0673	12.5108	2.29982	5
20.3825	31.73	10.9133	23.5154	24.2144	22.1511	3.37113	10
34.5025	37.1857	24.3606	39.8763	38.8471	34.9544	2.79991	15
39.7015	38.0586	27.9024	43.9929	34.9104	36.9132	2.68715	20
	45.6965	32.6439	53.7039	48.8002	45.2111	4.50166	30
asp - asp TBOA					average	SEM	Time (min)
0	1.13297	9.60417			3.57905	3.03026	0
0.15568	0	0			0.0518934	0.0518934	5
2.5936	11.0316	1.69485			5.10668	2.97379	10
0.488123	17.5313	10.4516			9.49033	4.94335	15
7.02617	20.2743	12.5702			13.2902	3.8413	20
10.0182	18.2468	20.2676			16.1775	3.13445	30
gln - gln					average	SEM	Time (min)
7.25207	4.64411	4.46721			5.45446	0.900251	0
0	1.90279	3.99507			1.96595	1.15371	5
13.3863	8.83671	8.17173			10.1316	1.63865	10
12.8956	17.2219	0			10.0392	5.17262	15
10.9054	5.86964	10.932			9.23566	1.68303	20
10.8781	0	9.04339			6.6405	3.36223	30
